# Supplementary material for: Lower Limits of Contact Resistance in Phosphorene Nanodevices with Edge Contacts
Source: Nanomaterials (Basel). 2022 Feb 16;12(4):656. doi: 10.3390/nano12040656 (PMC8874988; doi:10.3390/nano12040656)
Supplement: Supplementary file 1 [file nanomaterials-12-00656-s001.zip]

Archive with 1 entries (1 files):
- nanomaterials-1592448-supplementary.pdf
